# Supplementary material for: Deconvolution and phylogeny inference of diverse variant types integrating bulk DNA-seq with single-cell RNA-seq
Source: Bioinform Adv. 2025 Sep 29;5(1):vbaf234. doi: 10.1093/bioadv/vbaf234 (PMC12571511; doi:10.1093/bioadv/vbaf234)
Supplement: vbaf234_Supplementary_Data [file vbaf234_supplementary_data.zip]

Archive with 1 entries (1 files):
- Bristy Bioinf Adv Supplement.pdf
